# Supplementary material for: An Integrative Systematic Approach Reveals a New Species of Crocus Series Verni (Iridaceae) Endemic to Albania
Source: Plants (Basel). 2025 Feb 28;14(5):741. doi: 10.3390/plants14050741 (PMC11901598; doi:10.3390/plants14050741)
Supplement: Supplementary file 1 [file plants-14-00741-s001.zip]

Archive with 8 entries (8 files):
- Figure_S1.jpg
- Figure_S2.tif
- Figure_S3.jpg
- Figure_S4.jpg
- Figure_S5.jpg
- Table_S1.xlsx
- Table_S2.xlsx
- Table_S3.xlsx
