# Supplementary material for: An Integrative Systematic Approach Reveals a New Species of Crocus Series Verni (Iridaceae) Endemic to Albania
Source: Plants (Basel). 2025 Feb 28;14(5):741. doi: 10.3390/plants14050741 (PMC11901598; doi:10.3390/plants14050741)
Supplement: Supplementary file 1 [file plants-14-00741-s001.zip › Table_S1.xlsx]

## Sheet: Tabellenblatt1
Table S1. Private alleles
Species	Private SNPs	Total no. of SNPs	Proportion of private vs total SNPs
C. bachofenii	1674	32170	0.05
C. bertiscensis	1368	22902	0.06
C. etruscus	252	14248	0.02
C. heuffelianus	5756	37365	0.15
C. ilvensis	221	13483	0.02
C. kosaninii	883	15619	0.06
C. longiflorus	310	5877	0.05
C. neapolitanus	178	18227	0.01
C. siculus	269	14818	0.02
C. tommasinianus	4706	32326	0.15
C. vernus	5154	41517	0.12
