# Supplementary material for: An Integrative Systematic Approach Reveals a New Species of Crocus Series Verni (Iridaceae) Endemic to Albania
Source: Plants (Basel). 2025 Feb 28;14(5):741. doi: 10.3390/plants14050741 (PMC11901598; doi:10.3390/plants14050741)
Supplement: Supplementary file 1 [file plants-14-00741-s001.zip › Table_S2.xlsx]

## Sheet: Tab_S2
Table S2. Information on the populations of various species in C. ser. Verni included in the morphological analysis
Taxon	Locality	Altitude	Coordinates	Date of collection	Collector	Voucher No
Crocus bachofenii
NE-ALB	Alb: Kukësi district, Zeba Mt above Arren village, subalpine pastures in alluvial depressions, on calcareous rocks	1430 m	41°56'56"N 20°16'32"E	20.04.2019	D. Shuka & L. Shuka	s.n. (TIR)
C-ALB	Peshkopi district, Mt Kunora e Lurës, above the village of Fushë-Lurë, openings of Pinus nigra woods towards the Big Lake, on the serpentine	1450 m	41°47'39"N 20°12'40"E	15.04.2013	L. Shuka & R. Bachofen	s.n. (herb. Shuka)
C-ALB	Peshkopi district, Lurë-Dejë NP, in openings of Pinus leucodermis woods, c. 200 m before Black Lake, on the serpentine	1635 m	41°45'12"N 20°11'58"E	13.04.2024	D. Shuka	003734 (herb. Shuka)
C-ALB	Mirdita district, Bjeshka e Oroshit, subalpine pastures in alluvial depressions above Ndërshen village, on calcareous rocks	1385 m	41°50'45"N 20°07'18"E	03.05.2019	D. Shuka	000585 (TIR)
C-ALB	Tirana district, Qafa e Qershisë in Dajti Mt., Bovilla watershed, in openings between Fagus sylvatica woods	1350 m	41°22'24"N 19°55'06"E	16.04.2020	D. Shuka	s.n. (TIR)
C-ALB	Tirana district, Linos, toward Biza plain, on limestone pastures and meadows	1400-1450 m	41°21'35"N 20°05'38"E	08.05.2021	D. Shuka	000596 (herb. Shuka)
C-ALB	Tirana district, Mali me Gropa, in the SE of Maja e Mcekut, on limestone pastures	1625 m	41°21'53"N 20°02'36"E	08.05.2021	D. Shuka	000596 (herb. Shuka)
C-ALB	Mati district, Livadhet e Ketit, Xibër-Hanë, on limestone pastures and meadows	1250-1350 m	41°27'49"N 20°00'52"E	10.03.2024	D. Shuka	003696 (herb. Shuka)
Crocus bertiscensis
N-ALB	Tropoja district, alpine pastures of Shkelzeni Mt, on limestone	2200 m	42°27'19"N 20°06'46"E	23.06.2019	D. Shuka & L. Shuka	000645 (herb. Shuka)
N-ALB	Tropoja district, alpine pastures of Doberdol, on siliceous substrate	1800 m	42°32'50"N 20°03'52"E	23.06.2019	D. Shuka & L. Shuka	000649 (herb. Shuka)
N-ALB	Tropoja district, alpine pastures of Sylbica, on the siliceous substrate	2125 m	42°31'26"N 20°05'07"E	04.06.2022	D. Harpke, I. Raca & L. Shuka	001263 (herb. Shuka)
Crocus tommasinianus
C-ALB	Kurbini district, Kisha e Shna Ndout in Laç, between deciduous and evergreen oak woods on limestone rocks	325 m	41°37'48"N 19°44'04"E	19.02.2022	D. Shuka	000732 (herb. Shuka)
C-ALB	Kruja district, Qafë Shtamë, 50 m above “Qafë Shtama” water plant, between eagle fern plants, on clearings of Carpinus orientalis and Juniperus oxycedrus woods, serpentine substrate	990 m	41°31'9"N 19°52'50"E	03.04.2019	D. Shuka	000622 (herb. Shuka)
C-ALB	Kruja district, Sari Selltik in Kruja Mt, among Carpinus orientalis woods on limestone	820 m		16.03.2019	D. Shuka	000596 (herb. Shuka)
C-ALB	Tirana district, Qafë Murrizë, in oppenings between Fagus sylvatica woods, on flyshes	1260 m	41°25'37"N 20°00'47"E	10.03.2024	D. Shuka	003692 (herb. Shuka)
C-ALB	Tirana district, Bastar Murrizë village, in a small meadow, on calcareous substrate	1030 m	41°25'38"N 19°59'57"E	10.03.2024	D. Shuka	003693 (herb. Shuka)
Crocus vernus
N-ALB	Malësi e Madhe district, Fushë Okol, dry limestone meadows of Boga village	1200 m	42°23'46"N 19°41'49"E	07.04.2022	D. Shuka	001236 (herb. Shuka)
N-ALB	Malësi e Madhe district, limestone dry alpine pastures of Gropat e Portës, Buni i Thores	1700 m	19°43'47"E 19°43'47"E	09.06.2021	D. Shuka	000887 (herb. Shuka)
N-ALB	Malësi e Madhe district, on limestone pastures above Ducaj village	860 m	42°20'43"E 19°38'41"E	30.03.2023	D. Shuka	02285 (herb. Shuka)
