# Supplementary material for: An Integrative Systematic Approach Reveals a New Species of Crocus Series Verni (Iridaceae) Endemic to Albania
Source: Plants (Basel). 2025 Feb 28;14(5):741. doi: 10.3390/plants14050741 (PMC11901598; doi:10.3390/plants14050741)
Supplement: Supplementary file 1 [file plants-14-00741-s001.zip › Table_S3.xlsx]

## Sheet: Tab_S1
Table S3. Information about the individuals of C. ser. Verni that undergone genotyping-by-sequencing (GBS)
Taxon	Country code	Locality	GBS (cr no.)	Hebarium* (GAT)	Voucher No	Other Hebariums*	Voucher No
C. malyi	HRV	Senj	5114-5118	GAT	5114-5115
C. etruscus cv.	GER	Zwanenburg	2465	GAT	2465
C. etruscus	ITA	Tuscany	5083-5092	GAT	5089-5090
C. ilvensis	ITA	Elba	5163-5172	GAT	5163-5167
C. kosaninii	KOS	Šar Mt	4002-4006	GAT	4002-4004	HMN	13654
C. tommasinianus	SRB	Zaječar	537-539	GAT	538	HMN	14451
C. tommasinianus	SRB	Sokobanja	1303-1307	GAT	1305	HMN	9540
C. tommasinianus	MNE	Orjen	3948-3952	GAT	3950-3952	HMN	13639
C. tommasinianus	MNE	Lovćen	4063-4066	GAT	4064-4065	HMN	13640
C. tommasinianus	BIH	Biograd	5128-5130	GAT	5128-5129
C. tommasinianus	SRB	Lazarevac	5302-5311	GAT	5302-5306	HMN	13911
C. tommasinianus	SRB	Čiflik	5332-5341	GAT	5332-5336	HMN	14448
C. tommasinianus	SRB	Fruška Gora	5854-5863	GAT	5854-5857, 5861	HMN	14265
C. tommasinianus	ITA	Lecco	6005-6007	GAT	6005
C. cf. tommasinianus	MNE	Lovćen	4063-4066	GAT	4063	HMN	13640
C. longiflorus	ITA	Sicily	3203-3210	GAT	3203
C. neapolitanus	ITA	Potenza	3097-3099	GAT	3097
C. neapolitanus	ITA	L’Aquila	25B17, 33B17	GAT	33B17
C. neglectus	ITA	Monte Pisano	21B17	GAT	21B17
C. neglectus	GER	Zavelstein	1528-1530
C. siculus	ITA	Sicily	7351-7353	GAT	s.n.
C. vernus	CHE	Alps	2325-2332	GAT	2327, 2329
C. vernus	MNE	Orjen	3958-3967	GAT	3960-3965	HMN	13643
C. vernus	ALB	Prokletije, Boga pastures	4031-4041	GAT	4035, 4037-4039, 4041	HMN, TIR	13646, 1236
C. vernus	MNE	Lovćen	4067-4076	GAT	4067, 4069	HMN	13644
C. vernus	MNE	Komovi	4097-4102	GAT	4097-4099, 4101-4102	HMN	13649
C. vernus	HRV	Kozjak	5111-5113	GAT	5113
C. vernus	BIH	Vlašić	5352-5361	GAT	5352, 5354-5356, 5360	HMN	13935
C. bachofenii	ALB	Mt Zeba	5409-5413	GAT	5409-5411	TIR
C. bachofenii	ALB	Linos	6592-6599	GAT	6593-6595	TIR	596
C. bachofenii	ALB	Oroshi	6600-6607	GAT	6601, 6603, 6605	TIR	585
C. bertiscensis	MNE	Prokletije	517-3521	GAT	3517-3519	HMN	13487
C. bertiscensis	MNE	Čakor	4103-4107	GAT	4103-4104
C. bertiscensis	ALB	Prokletije, Sylbicë	5393-5394	GAT	5393	HMN, TIR	13488, 1263
C. heuffelianus	ROU	Muntele Mic	2217-2222	GAT	2219-2221
C. heuffelianus	ROU	Rodnei	5241-5250	GAT	5241-5245	HMN	13909
C. heuffelianus	SVK	Humenné	5762-5771	GAT	5762-5766	HMN	14275
C. heuffelianus	ROU	Parang	5251-5260	GAT	5251, 5253-5255	HMN	13908
C. heuffelianus	ROU	Poiana Braşov	5322-5331	GAT	5322-5326	HMN	13914
C. cf. heuffelianus	(SCC**) ROU	Bucegi	4373-4374, 5261-5269	GAT	4373-4374, 5262-5266	HMN	13907
C. cf. heuffelianus	(SCC**) ROU	Piatra Craiului	5312-5321	GAT	5312-5316	HMN	13915
C. cf. heuffelianus	(SCC**) ROU	Bihor	4283, 5372-5387	GAT	5372, 5374-5376, 5380-5382	HMN	13910
C. cf. heuffelianus	(SCC**) ROU	Parang	5251-5260	GAT	5252	HMN	13908
C. cf. heuffelianus	(WCC**) SVK	Vel’ká Fatra	1837-1846	GAT	1838
C. cf. heuffelianus	(WCC**) SVK	Mala Fatra	1847-1849	GAT	1847
C. cf. heuffelianus	(WCC**) SVK	Brezno	5772-5781	GAT	5774-5778	HMN	14274
C. cf. heuffelianus	(WCC**) SVK	Martin	5782-5791	GAT	5782-5783	HMN	14273
C. cf. heuffelianus	(PIC**) SLO	Skalnik	5101-5110	GAT	5106-5109, 5111-5112
C. cf. heuffelianus	(PIC**) BIH	Rogatica	5271-5291	GAT	5271-5275, 5282, 5287-5290	HMN	13921
C. cf. heuffelianus	(PIC**) BIH	Trebević	5342-5351	GAT	5343-5345, 5347-5348	HMN	13677
C. cf. heuffelianus	(PIC**) BIH	Majevica	5864-5873	GAT	5864, 5866, 5869-5871	HMN	14264
C. cf. heuffelianus	SRB	Mladenovac	1288-1292	GAT	1289-1290	HMN	12568
C. cf. heuffelianus	SRB	Zlatibor	3531-3533, 5900	GAT	3532-3533, 5900	HMN	13489
C. cf. heuffelianus	MNE	Komovi	4091-4096	GAT	4091-4096	HMN	13651
C. cf. heuffelianus	MNE	Čakor	4103-4113	GAT	4105-4109, 4111-4112
C. cf. heuffelianus	SRB	Kraljevo	5292-5301	GAT	5292-5293, 5296-5298	HMN	13913
C. cf. heuffelianus	KOS	Šar Mt	2212-2216, 4007-4016	GAT	2213, 2216, 4008-4012	HMN	13652
C. cf. heuffelianus	ALB	Koritnik	4017-4030	GAT	4020-4024, 4027-4028	HMN	13650
*GAT - Herbarium of the Institute of Plant Genetics and Crop Plant Research - IPK (Gatersleben, Germany), HMN - Herbarium Moesiacum Niš (Niš, Serbia), TIR - National Herbarium of Tirana (Tirana, Albania)
**SCC - Southern Carpathian Clade, WCC - Western Carpathian Clade, PIC - Pannonian-Illyric Clade
